# Supplementary material for: Three new cavernicolous species of the millipede genus Trichopeltis Pocock, 1894 from southern China (Diplopoda, Polydesmida, Cryptodesmidae)
Source: Zookeys. 2017 Oct 19;(710):1–14. doi: 10.3897/zookeys.710.20025 (PMC5704178; doi:10.3897/zookeys.710.20025)
Supplement: XML Treatment for Trichopeltis bellus [file zookeys.710.20025-treatment1.xml]

<!DOCTYPE tp:taxon-treatment
  PUBLIC "-//TaxonX//DTD Taxonomic Treatment Publishing DTD v0 20100105//EN" "tax-treatment-NSO.dtd">
<tp:taxon-treatment xmlns:tp="http://www.plazi.org/taxpub"><tp:treatment-meta><kwd-group><label>Taxon classification</label><kwd><named-content xmlns:xlink="http://www.w3.org/1999/xlink" content-type="kingdom">Animalia</named-content></kwd><kwd><named-content xmlns:xlink="http://www.w3.org/1999/xlink" content-type="order">Microthyriales</named-content></kwd><kwd><named-content xmlns:xlink="http://www.w3.org/1999/xlink" content-type="family">Trichothyriaceae</named-content></kwd></kwd-group><mixed-citation publication-type="journal"><person-group><name><surname>Liu</surname><given-names>Weixin</given-names></name><name><surname>Golovatch</surname><given-names>Sergei</given-names></name><name><surname>Tian</surname><given-names>Mingyi</given-names></name></person-group><article-title>Three new cavernicolous species of the millipede genus <italic><tp:taxon-name><tp:taxon-name-part taxon-name-part-type="genus" reg="Trichopeltis">Trichopeltis</tp:taxon-name-part></tp:taxon-name></italic> Pocock, 1894 from southern China (<tp:taxon-name><tp:taxon-name-part taxon-name-part-type="class">Diplopoda</tp:taxon-name-part></tp:taxon-name>, <tp:taxon-name><tp:taxon-name-part taxon-name-part-type="order">Polydesmida</tp:taxon-name-part></tp:taxon-name>, <tp:taxon-name><tp:taxon-name-part taxon-name-part-type="family">Cryptodesmidae</tp:taxon-name-part></tp:taxon-name>)</article-title><source>Zookeys</source><day>19</day><month>10</month><year>2017</year><volume>2017</volume><issue>710</issue><fpage>1</fpage><lpage>14</lpage><pub-id pub-id-type="doi">10.3897/zookeys.710.20025</pub-id></mixed-citation></tp:treatment-meta><tp:nomenclature><tp:taxon-name>
            <tp:taxon-name-part taxon-name-part-type="genus" reg="Trichopeltis">Trichopeltis</tp:taxon-name-part>
            <tp:taxon-name-part taxon-name-part-type="species" reg="bellus">bellus</tp:taxon-name-part>
            <object-id xmlns:xlink="http://www.w3.org/1999/xlink" content-type="zoobank" xlink:type="simple">http://zoobank.org/12B62C80-9542-458B-B5BC-7420F16729CA</object-id>
          </tp:taxon-name><tp:taxon-status xmlns:xlink="http://www.w3.org/1999/xlink" xlink:type="simple">sp. n.</tp:taxon-status><xref ref-type="fig" rid="F1">Figs 1</xref><xref ref-type="fig" rid="F2">, 2</xref><xref ref-type="fig" rid="F3">, 3</xref></tp:nomenclature><tp:treatment-sec sec-type="type material" id="SECID0ELHAC"><title>Type material.</title><p>Holotype ♂ (<named-content xmlns:xlink="http://www.w3.org/1999/xlink" content-type="dwc:institutional_code" xlink:type="simple">SCAU</named-content>), China, Yunnan Province, Qujing City, Luoping County, Machang Village, Shuiyuan Dong Cave, <named-content xmlns:xlink="http://www.w3.org/1999/xlink" content-type="dwc:verbatimCoordinates" xlink:type="simple"><named-content content-type="geo-json" specific-use="{&#34;type&#34;:&#34;Point&#34;,&#34;coordinates&#34;:[104.363333,24.825833]}" id="NCID0EZHAC" xlink:type="simple">24°49'33"N, 104°21'48"E</named-content></named-content>, 1530 m, 18.VI.2015, leg. Mingyi Tian, Weixin Liu, Xinhui Wang &amp; Mingruo Tang.</p></tp:treatment-sec><tp:treatment-sec sec-type="Paratypes" id="SECID0E5HAC"><title>Paratypes.</title><p>2 ♀ juv. (<named-content xmlns:xlink="http://www.w3.org/1999/xlink" content-type="dwc:institutional_code" xlink:type="simple">SCAU</named-content>), same data as the holotype.</p></tp:treatment-sec><tp:treatment-sec sec-type="etymology" id="SECID0EJIAC"><title>Etymology.</title><p>To emphasize the very pretty appearance of this species; adjective.</p></tp:treatment-sec><tp:treatment-sec sec-type="diagnosis" id="SECID0EOIAC"><title>Diagnosis.</title><p>Differs from other species of the genus by the unusually elongate and densely setose gonopodal coxa. Superficially similar to <italic><tp:taxon-name><tp:taxon-name-part taxon-name-part-type="genus" reg="Trichopeltis">T.</tp:taxon-name-part> <tp:taxon-name-part taxon-name-part-type="species" reg="intricatus">intricatus</tp:taxon-name-part></tp:taxon-name></italic> sp. n., but distinguished from the latter in the longer tergal setae (Fig. <xref ref-type="fig" rid="F1">1A</xref>), and gonopodal femorite with a large, club-shaped, mesoventral lobe (Fig. <xref ref-type="fig" rid="F3">3</xref>). See also Key below.</p><fig id="F1" position="float" orientation="portrait"><label>Figure 1.</label><caption><p>
                <italic><tp:taxon-name><tp:taxon-name-part taxon-name-part-type="genus" reg="Trichopeltis">Trichopeltis</tp:taxon-name-part> <tp:taxon-name-part taxon-name-part-type="species" reg="bellus">bellus</tp:taxon-name-part></tp:taxon-name></italic> sp. n., ♂ holotype. <bold>A–B</bold> habitus, dorsal and ventral views, respectively.</p></caption><graphic xmlns:xlink="http://www.w3.org/1999/xlink" xlink:href="zookeys-710-001-g001.jpg" position="float" orientation="portrait" xlink:type="simple" id="oo_162895.jpg"/></fig></tp:treatment-sec><tp:treatment-sec sec-type="description" id="SECID0EBKAC"><title>Description.</title><p>Length of holotype <italic>ca.</italic> 16 mm, width of midbody pro- and metazonae 1.5 and 4.5 mm, respectively. Coloration in alcohol uniformly light yellow. Adults with 20 segments (Fig. <xref ref-type="fig" rid="F1">1</xref>). In width, head &lt; collum &lt; segment 2 &lt; 3 &lt; 4 &lt; 5 &lt; 7–16 &lt; 6 (Figs <xref ref-type="fig" rid="F1">1A</xref>, <xref ref-type="fig" rid="F2">2A</xref>); following segment 16, body rapidly tapering towards telson (Fig. <xref ref-type="fig" rid="F1">1A</xref>).</p><p>Head: vertex densely pilose and microgranulate, clypeus clearly smooth (Fig. <xref ref-type="fig" rid="F2">2B</xref>), epicranial suture superficial. Labrum with three teeth. Antennae short and clavate, reaching behind segment 2 when stretched dorsally; in length, antennomere 6 &gt; 3 &gt; 2 &gt; 5 = 4 &gt; 1 &gt; 7 (Fig. <xref ref-type="fig" rid="F2">2B</xref>).</p><fig id="F2" position="float" orientation="portrait"><label>Figure 2.</label><caption><p>
                <italic><tp:taxon-name><tp:taxon-name-part taxon-name-part-type="genus" reg="Trichopeltis">Trichopeltis</tp:taxon-name-part> <tp:taxon-name-part taxon-name-part-type="species" reg="bellus">bellus</tp:taxon-name-part></tp:taxon-name></italic> sp. n., ♂ holotype. <bold>A</bold> collum and segments 2–3, dorsal view <bold>B</bold> head and segments 1–4, ventral view <bold>C</bold> cross-section of segment 8, caudal view <bold>D</bold> segment 7, ventral views <bold>E–F</bold> segments 17–19 and telson, dorsal and ventral views, respectively. Abbreviations: an = antenna; co = collum; ga = gonopod aperture; ml = marginal lobules; ts = tergal seta; tu = tubercles.</p></caption><graphic xmlns:xlink="http://www.w3.org/1999/xlink" xlink:href="zookeys-710-001-g002.jpg" position="float" orientation="portrait" xlink:type="simple" id="oo_162896.jpg"/></fig><p>Collum fan-shaped (Fig. <xref ref-type="fig" rid="F2">2A</xref>), incompletely covering the head from above, dorsal surface with six irregular transverse rows of small, round, setigerous tubercles (Fig. <xref ref-type="fig" rid="F2">2A</xref>). Marginal lobules on collum: 13+13 small, microvillose, setigerous, nearly sharp anteriorly and 6+6 similarly small, microvillose, but squarish laterally.</p><p>Mid-dorsal regions on segments 2–16 with five more or less regular, transverse rows of similarly small, setigerous tubercles, 6–8 + 6–8 per row (Fig. <xref ref-type="fig" rid="F2">2A</xref>). The tubercles extending onto paraterga, but each of the latter only with three or four irregular rows of similar tubercles (Fig. <xref ref-type="fig" rid="F1">1A</xref>). Following metaterga with 6–8 rows of smaller tubercles (Fig. <xref ref-type="fig" rid="F2">2E</xref>).</p><p>Paraterga very strongly developed (Figs <xref ref-type="fig" rid="F1">1</xref>–<xref ref-type="fig" rid="F2">2</xref>), high, only slightly declivous, but never extending down below level of venter (Fig. <xref ref-type="fig" rid="F2">2C</xref>), each with 6–8 small, dentiform, lateral and 5–7 much larger, squarish caudolateral lobules, all evident, setigerous and <!--PageBreak-->microvillose (Figs <xref ref-type="fig" rid="F1">1</xref>–<xref ref-type="fig" rid="F2">2</xref>). Caudolateral lobules on paraterga mostly oblong, relatively large, and well separated from one another (Figs <xref ref-type="fig" rid="F1">1</xref>–<xref ref-type="fig" rid="F2">2</xref>). Caudolateral corner of paraterga projecting behind rear tergal margin only on segments 17–19 (Fig. <xref ref-type="fig" rid="F3">3E–F</xref>).</p><p>Integument clearly microgranulate throughout (Fig. <xref ref-type="fig" rid="F1">1A</xref>), prozonae finely alveolated. Limbus regularly crenulated. Stricture between pro- and metazonae broad, shallow and finely microgranulated. Tergal setae simple, very long and subfiliform (Fig. <xref ref-type="fig" rid="F1">1A</xref>). Ozopores invisible, pore formula untraceable.</p><p>Epiproct tip sharp, with four spinnerets apically (Fig. <xref ref-type="fig" rid="F2">2F</xref>). Hypoproct subtrapeziform, 1+1 caudal setigerous papillae clearly separated (Fig. <xref ref-type="fig" rid="F2">2F</xref>).</p><p>Pleurosternal carinae clearly present on segment 2 alone. Sterna modestly setose, cross-impressions moderate, clearly broadened between ♂ coxae 6, 7 and 9 (Figs <xref ref-type="fig" rid="F1">1B</xref>, <xref ref-type="fig" rid="F2">2D</xref>). Gonopod aperture rhomboid (Figs <xref ref-type="fig" rid="F1">1B</xref>, <xref ref-type="fig" rid="F2">2D</xref>).</p><!--PageBreak--><p>Legs very long and slender, unmodified, produced beyond paratergal lateral margin (Figs <xref ref-type="fig" rid="F1">1B</xref>, <xref ref-type="fig" rid="F2">2C</xref>), about 1.8 times as long as midbody height.</p><p>Gonopods (Fig. <xref ref-type="fig" rid="F3">3</xref>) complex. Coxa subcylindrical, unusually long, and very densely setose on lateral side. Prefemora densely setose, with a few particularly long setae. Femorite composed of extremely strong mesoventral process (<bold>fp</bold>), the latter about as long as telopodite, slightly curved, club-shaped. Acropodite suberect, laterally with a smaller, parabasal, rounded process (<bold>p</bold>) supporting a still smaller lobe (<bold>a</bold>) apically. Acropodite with one evident apical lobe (<bold>l</bold>) and a few very small subapical lobules (<bold>lo</bold>). Seminal groove (<bold>sg</bold>) entirely mesal, terminating without pulvillus at <bold>lo</bold>, forming no distinct solenomere.</p><fig id="F3" position="float" orientation="portrait"><label>Figure 3.</label><caption><p>
                <italic><tp:taxon-name><tp:taxon-name-part taxon-name-part-type="genus" reg="Trichopeltis">Trichopeltis</tp:taxon-name-part> <tp:taxon-name-part taxon-name-part-type="species" reg="bellus">bellus</tp:taxon-name-part></tp:taxon-name></italic> sp. n., ♂ holotype. <bold>A–B</bold> right gonopod, lateral and mesal views, respectively. Abbreviations: a = lobe on acropodital process; fp = femoral process; l = apical lobe; lo = lobules; p = acropodital process; sg = seminal groove.</p></caption><graphic xmlns:xlink="http://www.w3.org/1999/xlink" xlink:href="zookeys-710-001-g003.jpg" position="float" orientation="portrait" xlink:type="simple" id="oo_162897.jpg"/></fig></tp:treatment-sec><tp:treatment-sec sec-type="remarks" id="SECID0EBBAE"><title>Remark.</title><p>Based on the unpigmented body and long legs, this species is probably a troglobite.</p></tp:treatment-sec></tp:taxon-treatment>
