# Supplementary material for: Three new cavernicolous species of the millipede genus Trichopeltis Pocock, 1894 from southern China (Diplopoda, Polydesmida, Cryptodesmidae)
Source: Zookeys. 2017 Oct 19;(710):1–14. doi: 10.3897/zookeys.710.20025 (PMC5704178; doi:10.3897/zookeys.710.20025)
Supplement: XML Treatment for Trichopeltis intricatus [file zookeys.710.20025-treatment2.xml]

<!DOCTYPE tp:taxon-treatment
  PUBLIC "-//TaxonX//DTD Taxonomic Treatment Publishing DTD v0 20100105//EN" "tax-treatment-NSO.dtd">
<tp:taxon-treatment xmlns:tp="http://www.plazi.org/taxpub"><tp:treatment-meta><kwd-group><label>Taxon classification</label><kwd><named-content xmlns:xlink="http://www.w3.org/1999/xlink" content-type="kingdom">Animalia</named-content></kwd><kwd><named-content xmlns:xlink="http://www.w3.org/1999/xlink" content-type="order">Microthyriales</named-content></kwd><kwd><named-content xmlns:xlink="http://www.w3.org/1999/xlink" content-type="family">Trichothyriaceae</named-content></kwd></kwd-group><mixed-citation publication-type="journal"><person-group><name><surname>Liu</surname><given-names>Weixin</given-names></name><name><surname>Golovatch</surname><given-names>Sergei</given-names></name><name><surname>Tian</surname><given-names>Mingyi</given-names></name></person-group><article-title>Three new cavernicolous species of the millipede genus <italic><tp:taxon-name><tp:taxon-name-part taxon-name-part-type="genus" reg="Trichopeltis">Trichopeltis</tp:taxon-name-part></tp:taxon-name></italic> Pocock, 1894 from southern China (<tp:taxon-name><tp:taxon-name-part taxon-name-part-type="class">Diplopoda</tp:taxon-name-part></tp:taxon-name>, <tp:taxon-name><tp:taxon-name-part taxon-name-part-type="order">Polydesmida</tp:taxon-name-part></tp:taxon-name>, <tp:taxon-name><tp:taxon-name-part taxon-name-part-type="family">Cryptodesmidae</tp:taxon-name-part></tp:taxon-name>)</article-title><source>Zookeys</source><day>19</day><month>10</month><year>2017</year><volume>2017</volume><issue>710</issue><fpage>1</fpage><lpage>14</lpage><pub-id pub-id-type="doi">10.3897/zookeys.710.20025</pub-id></mixed-citation></tp:treatment-meta><tp:nomenclature><tp:taxon-name>
            <tp:taxon-name-part taxon-name-part-type="genus" reg="Trichopeltis">Trichopeltis</tp:taxon-name-part>
            <tp:taxon-name-part taxon-name-part-type="species" reg="intricatus">intricatus</tp:taxon-name-part>
            <object-id xmlns:xlink="http://www.w3.org/1999/xlink" content-type="zoobank" xlink:type="simple">http://zoobank.org/2CFBA46B-60D9-4798-B8A2-5C373BA620EF</object-id>
          </tp:taxon-name><tp:taxon-status xmlns:xlink="http://www.w3.org/1999/xlink" xlink:type="simple">sp. n.</tp:taxon-status><xref ref-type="fig" rid="F4">Figs 4</xref><xref ref-type="fig" rid="F5">, 5</xref><xref ref-type="fig" rid="F6">, 6</xref><!--PageBreak--></tp:nomenclature><tp:treatment-sec sec-type="type material" id="SECID0E2CAE"><title>Type material.</title><p>Holotype ♂ (<named-content xmlns:xlink="http://www.w3.org/1999/xlink" content-type="dwc:institutional_code" xlink:type="simple">SCAU</named-content>), China, Yunnan Province, Kunming City, Shilin County, Guishan Town, Haiyi I Dong Cave, <named-content xmlns:xlink="http://www.w3.org/1999/xlink" content-type="dwc:verbatimCoordinates" xlink:type="simple"><named-content content-type="geo-json" specific-use="{&#34;type&#34;:&#34;Point&#34;,&#34;coordinates&#34;:[103.546944,24.647222]}" id="NCID0EJDAE" xlink:type="simple">24°38'50"N, 103°32'49"E</named-content></named-content>, 1890 m, 16.VI.2015, leg. Mingyi Tian, Weixin Liu, Xinhui Wang &amp; Mingruo Tang.</p></tp:treatment-sec><tp:treatment-sec sec-type="etymology" id="SECID0EODAE"><title>Etymology.</title><p>To emphasize the complex gonopods; adjective.</p></tp:treatment-sec><tp:treatment-sec sec-type="diagnosis" id="SECID0ETDAE"><title>Diagnosis.</title><p>Differs from all congeners except <italic><tp:taxon-name><tp:taxon-name-part taxon-name-part-type="genus" reg="Trichopeltis">T.</tp:taxon-name-part> <tp:taxon-name-part taxon-name-part-type="species" reg="bellus">bellus</tp:taxon-name-part></tp:taxon-name></italic> sp. n. by the unusually densely setose gonopodal coxa, and from all species by the particularly complex gonopod which shows a number of peculiar processes and lobules (Fig. <xref ref-type="fig" rid="F4">4</xref>). See also the Key below.</p><fig id="F4" position="float" orientation="portrait"><label>Figure 4.</label><caption><p>
                <italic><tp:taxon-name><tp:taxon-name-part taxon-name-part-type="genus" reg="Trichopeltis">Trichopeltis</tp:taxon-name-part> <tp:taxon-name-part taxon-name-part-type="species" reg="intricatus">intricatus</tp:taxon-name-part></tp:taxon-name></italic> sp. n., ♂ holotype. <bold>A–B</bold> anterior part of body <bold>C–D</bold> posterior part of body, dorsal and ventral views, respectively.</p></caption><graphic xmlns:xlink="http://www.w3.org/1999/xlink" xlink:href="zookeys-710-001-g004.jpg" position="float" orientation="portrait" xlink:type="simple" id="oo_162898.jpg"/></fig><!--PageBreak--></tp:treatment-sec><tp:treatment-sec sec-type="description" id="SECID0EFFAE"><title>Description.</title><p>Length of holotype <italic>ca.</italic> 10 mm, width of midbody pro- and metazonae 1.5 and 2.5 mm, respectively. Coloration in alcohol nearly pallid. Body with 20 segments (Fig. <xref ref-type="fig" rid="F4">4</xref>). All characters as in the previous species (Figs <xref ref-type="fig" rid="F1">1</xref>–<xref ref-type="fig" rid="F3">3</xref>), except as follows. In width, head &lt; collum &lt; segment 2 &lt; 3–4 &lt; 5 &lt; 6 &lt; 7; thereafter body increasingly tapered towards telson (Fig. <xref ref-type="fig" rid="F4">4</xref>).</p><p>Head sparsely pilose. Antennae very short and clavate, reaching behind segment 2 when stretched dorsally; in length, antennomere 6 &gt; 3 &gt; 4 = 5 = 2 = 7 = 1 (Fig. <xref ref-type="fig" rid="F5">5B</xref>).</p><fig id="F5" position="float" orientation="portrait"><label>Figure 5.</label><caption><p>
                <italic><tp:taxon-name><tp:taxon-name-part taxon-name-part-type="genus" reg="Trichopeltis">Trichopeltis</tp:taxon-name-part> <tp:taxon-name-part taxon-name-part-type="species" reg="intricatus">intricatus</tp:taxon-name-part></tp:taxon-name></italic> sp. n., ♂ holotype. <bold>A</bold> collum and segments 2–3, dorsal view <bold>B</bold> head and segments 1–4, ventral view <bold>C</bold> cross-section of segment 10, caudal view <bold>D</bold> segment 5–7, ventral views <bold>E–F</bold> segments 16–19 and telson, dorsal and ventral views, respectively.</p></caption><graphic xmlns:xlink="http://www.w3.org/1999/xlink" xlink:href="zookeys-710-001-g005.jpg" position="float" orientation="portrait" xlink:type="simple" id="oo_162899.jpg"/></fig><p>Collum fan-shaped, inverted subtrapeziform, incompletely covering the head from above, with five irregular transverse rows of small, round, setigerous tubercles (Fig. <xref ref-type="fig" rid="F5">5A</xref>). Marginal lobules on collum: 15+15 small, microvillose, nearly sharp anteriorly and 6+6 similarly small, but squarish laterally.</p><p>Mid-dorsal regions on segments 2–16 with five regular, transverse rows of about 15+15 similarly small, setigerous tubercles extending onto paraterga, in frontal and caudal rows smaller than others (Fig. <xref ref-type="fig" rid="F4">4A &amp; C</xref>).</p><p>Paraterga 3–5 with 4–5 small, dentiform, lateral and 5–6 much larger, squarish, caudal lobules. Similarly, paraterga 2 and 6–16 with 6 lateral, 6–7 caudal lobules.</p><p>Tergal setae simple, very short and mostly abraded (Fig. <xref ref-type="fig" rid="F4">4A &amp; C</xref>).</p><p>Epiproct short, conical (Fig. <xref ref-type="fig" rid="F5">5D</xref>).</p><p>Gonopod aperture subcordiform (Figs <xref ref-type="fig" rid="F4">4B</xref>, <xref ref-type="fig" rid="F5">5D</xref>).</p><p>Legs short and robust (Figs <xref ref-type="fig" rid="F4">4</xref>–<xref ref-type="fig" rid="F5">5</xref>), produced beyond paratergal lateral margin, about 1.2 times as long as midbody height.</p><p>Gonopods (Fig. <xref ref-type="fig" rid="F6">6</xref>) very complex. Coxa short and squarish, but unusually densely setose laterally, much like in the previous species. Prefemora densely setose, but with more numerous longer setae. Femorite only slightly curved caudally at base with a <!--PageBreak-->clearly tripartite femoral process (<bold>p</bold>), branches <bold>p1</bold> (mesal) and <bold>p2</bold> (lateral) being subequal, long and rounded at end, branch <bold>p3</bold> being basalmost slender and acuminate at end. Acropodite longer than <bold>p</bold>, at base with a long, slender, apically mushroom-shaped lobe (<bold>m</bold>) on lateral side, and an even longer, slender, finger-shaped, mesal, <!--PageBreak-->apical lobe (<bold>l</bold>), as well as a group of lobules (<bold>lo</bold>) between <bold>p</bold> and <bold>m</bold>. Seminal groove (<bold>sg</bold>) entirely mesal, terminating without pulvillus near <bold>lo</bold>, forming no distinct solenomere.</p><fig id="F6" position="float" orientation="portrait"><label>Figure 6.</label><caption><p>
                <italic><tp:taxon-name><tp:taxon-name-part taxon-name-part-type="genus" reg="Trichopeltis">Trichopeltis</tp:taxon-name-part> <tp:taxon-name-part taxon-name-part-type="species" reg="intricatus">intricatus</tp:taxon-name-part></tp:taxon-name></italic> sp. n., ♂ holotype. <bold>A–B</bold> right gonopod, lateral and mesal views, respectively. Abbreviations: l = apical lobe; lo = lobules; m = mushroom-shaped lobe; p = acropodital process; p1–3 = processes 1–3; sg = seminal groove.</p></caption><graphic xmlns:xlink="http://www.w3.org/1999/xlink" xlink:href="zookeys-710-001-g006.jpg" position="float" orientation="portrait" xlink:type="simple" id="oo_162900.jpg"/></fig></tp:treatment-sec><tp:treatment-sec sec-type="remarks" id="SECID0EOKAE"><title>Remark.</title><p>Based on the pallid body, this species may be a troglobite.</p></tp:treatment-sec><tp:treatment-sec><!--Section generated to contain objects referenced in tp:taxon-treatment.--><fig id="F1" position="float" orientation="portrait"><label>Figure 1.</label><caption><p>
                <italic><tp:taxon-name><tp:taxon-name-part taxon-name-part-type="genus" reg="Trichopeltis">Trichopeltis</tp:taxon-name-part> <tp:taxon-name-part taxon-name-part-type="species" reg="bellus">bellus</tp:taxon-name-part></tp:taxon-name></italic> sp. n., ♂ holotype. <bold>A–B</bold> habitus, dorsal and ventral views, respectively.</p></caption><graphic xmlns:xlink="http://www.w3.org/1999/xlink" xlink:href="zookeys-710-001-g001.jpg" position="float" orientation="portrait" xlink:type="simple" id="oo_162895.jpg"/></fig><fig id="F3" position="float" orientation="portrait"><label>Figure 3.</label><caption><p>
                <italic><tp:taxon-name><tp:taxon-name-part taxon-name-part-type="genus" reg="Trichopeltis">Trichopeltis</tp:taxon-name-part> <tp:taxon-name-part taxon-name-part-type="species" reg="bellus">bellus</tp:taxon-name-part></tp:taxon-name></italic> sp. n., ♂ holotype. <bold>A–B</bold> right gonopod, lateral and mesal views, respectively. Abbreviations: a = lobe on acropodital process; fp = femoral process; l = apical lobe; lo = lobules; p = acropodital process; sg = seminal groove.</p></caption><graphic xmlns:xlink="http://www.w3.org/1999/xlink" xlink:href="zookeys-710-001-g003.jpg" position="float" orientation="portrait" xlink:type="simple" id="oo_162897.jpg"/></fig></tp:treatment-sec></tp:taxon-treatment>
