# Supplementary material for: Three new cavernicolous species of the millipede genus Trichopeltis Pocock, 1894 from southern China (Diplopoda, Polydesmida, Cryptodesmidae)
Source: Zookeys. 2017 Oct 19;(710):1–14. doi: 10.3897/zookeys.710.20025 (PMC5704178; doi:10.3897/zookeys.710.20025)
Supplement: XML Treatment for Trichopeltis reflexus [file zookeys.710.20025-treatment3.xml]

<!DOCTYPE tp:taxon-treatment
  PUBLIC "-//TaxonX//DTD Taxonomic Treatment Publishing DTD v0 20100105//EN" "tax-treatment-NSO.dtd">
<tp:taxon-treatment xmlns:tp="http://www.plazi.org/taxpub"><tp:treatment-meta><kwd-group><label>Taxon classification</label><kwd><named-content xmlns:xlink="http://www.w3.org/1999/xlink" content-type="kingdom">Animalia</named-content></kwd><kwd><named-content xmlns:xlink="http://www.w3.org/1999/xlink" content-type="order">Microthyriales</named-content></kwd><kwd><named-content xmlns:xlink="http://www.w3.org/1999/xlink" content-type="family">Trichothyriaceae</named-content></kwd></kwd-group><mixed-citation publication-type="journal"><person-group><name><surname>Liu</surname><given-names>Weixin</given-names></name><name><surname>Golovatch</surname><given-names>Sergei</given-names></name><name><surname>Tian</surname><given-names>Mingyi</given-names></name></person-group><article-title>Three new cavernicolous species of the millipede genus <italic><tp:taxon-name><tp:taxon-name-part taxon-name-part-type="genus" reg="Trichopeltis">Trichopeltis</tp:taxon-name-part></tp:taxon-name></italic> Pocock, 1894 from southern China (<tp:taxon-name><tp:taxon-name-part taxon-name-part-type="class">Diplopoda</tp:taxon-name-part></tp:taxon-name>, <tp:taxon-name><tp:taxon-name-part taxon-name-part-type="order">Polydesmida</tp:taxon-name-part></tp:taxon-name>, <tp:taxon-name><tp:taxon-name-part taxon-name-part-type="family">Cryptodesmidae</tp:taxon-name-part></tp:taxon-name>)</article-title><source>Zookeys</source><day>19</day><month>10</month><year>2017</year><volume>2017</volume><issue>710</issue><fpage>1</fpage><lpage>14</lpage><pub-id pub-id-type="doi">10.3897/zookeys.710.20025</pub-id></mixed-citation></tp:treatment-meta><tp:nomenclature><tp:taxon-name>
            <tp:taxon-name-part taxon-name-part-type="genus" reg="Trichopeltis">Trichopeltis</tp:taxon-name-part>
            <tp:taxon-name-part taxon-name-part-type="species" reg="reflexus">reflexus</tp:taxon-name-part>
            <object-id xmlns:xlink="http://www.w3.org/1999/xlink" content-type="zoobank" xlink:type="simple">http://zoobank.org/63B2C168-31B7-4631-AD90-304AD18105B0</object-id>
          </tp:taxon-name><tp:taxon-status xmlns:xlink="http://www.w3.org/1999/xlink" xlink:type="simple">sp. n.</tp:taxon-status><xref ref-type="fig" rid="F7">Figs 7</xref><xref ref-type="fig" rid="F8">, 8</xref><xref ref-type="fig" rid="F9">, 9</xref></tp:nomenclature><tp:treatment-sec sec-type="type material" id="SECID0EHMAE"><title>Type material.</title><p>Holotype ♂ (<named-content xmlns:xlink="http://www.w3.org/1999/xlink" content-type="dwc:institutional_code" xlink:type="simple">SCAU</named-content>), China, Hunan Province, Chenzhou City, Linwu County, Xianghualing Town, II Dong Cave, 19.VI.2009, leg. Mingyi Tian &amp; Zhihong Xue (CHIhn09-LWX03).</p></tp:treatment-sec><tp:treatment-sec sec-type="Paratypes" id="SECID0ESMAE"><title>Paratypes.</title><p>1 ♂, 3 ♀ (<named-content xmlns:xlink="http://www.w3.org/1999/xlink" content-type="dwc:institutional_code" xlink:type="simple">SCAU</named-content>), same data as the holotype.</p></tp:treatment-sec><tp:treatment-sec sec-type="etymology" id="SECID0E4MAE"><title>Etymology.</title><p>To emphasize that most of the paraterga are upturned.</p></tp:treatment-sec><tp:treatment-sec sec-type="diagnosis" id="SECID0ECNAE"><title>Diagnosis.</title><p>Differs from all congeners except <italic><tp:taxon-name><tp:taxon-name-part taxon-name-part-type="genus" reg="Trichopeltis">T.</tp:taxon-name-part> <tp:taxon-name-part taxon-name-part-type="species" reg="cavernicola">cavernicola</tp:taxon-name-part></tp:taxon-name></italic> Golovatch, 2016 by the clearly upturned paraterga, and from all congeners by the shapes of the various lobes which are all confined to the distal third of the gonopodal telopodite. Among congeners, only <italic><tp:taxon-name><tp:taxon-name-part taxon-name-part-type="genus" reg="Trichopeltis">T.</tp:taxon-name-part> <tp:taxon-name-part taxon-name-part-type="species" reg="latellai">latellai</tp:taxon-name-part></tp:taxon-name></italic> Golovatch, Geoffroy, Mauriès &amp; VandenSpiegel, 2010, from two caves in Guizhou Province (<xref ref-type="bibr" rid="B8">Golovatch et al. 2010</xref>) strongly resembles <italic><tp:taxon-name><tp:taxon-name-part taxon-name-part-type="genus" reg="Trichopeltis">T.</tp:taxon-name-part> <tp:taxon-name-part taxon-name-part-type="species" reg="reflexus">reflexus</tp:taxon-name-part></tp:taxon-name></italic> sp. n. in showing a similarly condensed apical third of the gonopodal telopodite, but that in the latter species is less strongly curved, untwisted and more elaborate. See also Key below.</p></tp:treatment-sec><tp:treatment-sec sec-type="description" id="SECID0ENOAE"><title>Description.</title><p>Length of both sexes <italic>ca.</italic> 10 mm, width of midbody pro- and metazonae 0.8 and 2.5 (♂) or 1.0 and 2.5 mm (♀), respectively. Coloration in alcohol nearly <!--PageBreak-->pallid. Body with 20 segments (Fig. <xref ref-type="fig" rid="F7">7</xref>). All characters as in <italic><tp:taxon-name><tp:taxon-name-part taxon-name-part-type="genus" reg="Trichopeltis">T.</tp:taxon-name-part> <tp:taxon-name-part taxon-name-part-type="species" reg="bellus">bellus</tp:taxon-name-part></tp:taxon-name></italic> sp. n. (Figs <xref ref-type="fig" rid="F1">1</xref>–<xref ref-type="fig" rid="F3">3</xref>), except as follows. In width, head &lt; collum &lt; segment 2 &lt; 4 &lt; 3 = 5 &lt; 6–15; thereafter body increasingly tapered towards telson (Fig. <xref ref-type="fig" rid="F7">7</xref>).</p><fig id="F7" position="float" orientation="portrait"><label>Figure 7.</label><caption><p>
                <italic><tp:taxon-name><tp:taxon-name-part taxon-name-part-type="genus" reg="Trichopeltis">Trichopeltis</tp:taxon-name-part> <tp:taxon-name-part taxon-name-part-type="species" reg="reflexus">reflexus</tp:taxon-name-part></tp:taxon-name></italic> sp. n., ♂ paratype. <bold>A–B</bold> habitus, dorsal and ventral views, respectively.</p></caption><graphic xmlns:xlink="http://www.w3.org/1999/xlink" xlink:href="zookeys-710-001-g007.jpg" position="float" orientation="portrait" xlink:type="simple" id="oo_162901.jpg"/></fig><p>Collum with 3–4 irregular transverse rows of small and sharpened tubercles. Marginal lobules on collum: 13+13 small, setigerous, nearly sharp anteriorly and 3+3 similarly small, dentiform laterally (Fig. <xref ref-type="fig" rid="F8">8A–B</xref>).</p><fig id="F8" position="float" orientation="portrait"><label>Figure 8.</label><caption><p>
                <italic><tp:taxon-name><tp:taxon-name-part taxon-name-part-type="genus" reg="Trichopeltis">Trichopeltis</tp:taxon-name-part> <tp:taxon-name-part taxon-name-part-type="species" reg="reflexus">reflexus</tp:taxon-name-part></tp:taxon-name></italic> sp. n., ♂ paratype. <bold>A</bold> collum, segments 2–4, dorsal view <bold>B</bold> segments 8–9, dorsal view <bold>C</bold> head and segments 1–7, ventral view <bold>D</bold> cross-section of segment 9, caudal view <bold>E–F</bold> segments 17 or 16–19 and telson, dorsal and ventral views, respectively.</p></caption><graphic xmlns:xlink="http://www.w3.org/1999/xlink" xlink:href="zookeys-710-001-g008.jpg" position="float" orientation="portrait" xlink:type="simple" id="oo_162902.jpg"/></fig><p>Mid-dorsal regions on segments 2–16 with two regular, transverse rows of 3+3 and 4+4 tubercles similar to those on collum (Fig. <xref ref-type="fig" rid="F8">8A–B</xref>), extending onto paraterga, the latter with 2–3 similar tubercles; following metaterga with three rows of 3+3, 2+2 and 3+3 tubercles (Figs <xref ref-type="fig" rid="F7">7A</xref>, <xref ref-type="fig" rid="F8">8E–F</xref>). Caudal margin of mid-dorsal region of metaterga with 12–16 lobules (Fig. <xref ref-type="fig" rid="F8">8A–B, E</xref>).</p><p>Paraterga very strongly developed (Figs <xref ref-type="fig" rid="F7">7</xref>–<xref ref-type="fig" rid="F8">8</xref>), lateral margin narrow and upturned, but still remaining below a regularly convex dorsum (Fig. <xref ref-type="fig" rid="F8">8D</xref>). Paraterga with 3–4 lateral and 4–6 caudal lobules (Figs <xref ref-type="fig" rid="F7">7</xref>–<xref ref-type="fig" rid="F8">8</xref>).</p><p>Tergal setae simple and short, mostly abraded (Fig. <xref ref-type="fig" rid="F7">7A</xref>).</p><p>Epiproct short, conical (Fig. <xref ref-type="fig" rid="F8">8F</xref>).</p><p>Pleurosternal carinae poorly-developed, but present on segments 2 and 3.</p><p>Sterna clearly broadened only between ♂ coxae 9. Gonopod aperture suboval (Fig. <xref ref-type="fig" rid="F8">8C</xref>).</p><p>Legs short, but slender, about 1.2 times as long as midbody height (Figs <xref ref-type="fig" rid="F7">7</xref>–<xref ref-type="fig" rid="F8">8</xref>).</p><p>Gonopods (Fig. <xref ref-type="fig" rid="F9">9</xref>) complex only in apical third of telopodite. Coxa as usual, short and squarish, with one long seta. Prefemoral part as usual, with only a few particularly <!--PageBreak-->long setae distally. Telopodite slightly curved caudally, without femoral processes at base. Acropodite strongly condensed, tripartite, with a large, subtriangular, more basal lobe (<bold>b</bold>) and a short, squarish, more distal lobe (<bold>d</bold>), both similar in size and lying on lateral side; caudal to both <bold>b</bold> and <bold>d</bold> with a few differently shaped lobules (<bold>lo</bold>); apical lobe (<bold>l</bold>) highest, acuminate, folded. Seminal groove (<bold>sg</bold>) entirely mesal, terminating without pulvillus near <bold>lo</bold>, forming no distinct solenomere.</p><fig id="F9" position="float" orientation="portrait"><label>Figure 9.</label><caption><p>
                <italic><tp:taxon-name><tp:taxon-name-part taxon-name-part-type="genus" reg="Trichopeltis">Trichopeltis</tp:taxon-name-part> <tp:taxon-name-part taxon-name-part-type="species" reg="reflexus">reflexus</tp:taxon-name-part></tp:taxon-name></italic> sp. n., ♂ paratype. <bold>A–B</bold> right gonopod, lateral and mesal views, respectively. Abbreviations: b = acropodite basal lobe; d = acropodite distal lobe; l = apical lobe; lo = lobules; sg = seminal groove.</p></caption><graphic xmlns:xlink="http://www.w3.org/1999/xlink" xlink:href="zookeys-710-001-g009.jpg" position="float" orientation="portrait" xlink:type="simple" id="oo_162903.jpg"/></fig></tp:treatment-sec><tp:treatment-sec sec-type="remarks" id="SECID0ELVAE"><title>Remark.</title><p>Based on the pallid body and slender legs, this seems to be a troglobite.</p><!--PageBreak--></tp:treatment-sec><tp:treatment-sec><!--Section generated to contain objects referenced in tp:taxon-treatment.--><fig id="F1" position="float" orientation="portrait"><label>Figure 1.</label><caption><p>
                <italic><tp:taxon-name><tp:taxon-name-part taxon-name-part-type="genus" reg="Trichopeltis">Trichopeltis</tp:taxon-name-part> <tp:taxon-name-part taxon-name-part-type="species" reg="bellus">bellus</tp:taxon-name-part></tp:taxon-name></italic> sp. n., ♂ holotype. <bold>A–B</bold> habitus, dorsal and ventral views, respectively.</p></caption><graphic xmlns:xlink="http://www.w3.org/1999/xlink" xlink:href="zookeys-710-001-g001.jpg" position="float" orientation="portrait" xlink:type="simple" id="oo_162895.jpg"/></fig><fig id="F3" position="float" orientation="portrait"><label>Figure 3.</label><caption><p>
                <italic><tp:taxon-name><tp:taxon-name-part taxon-name-part-type="genus" reg="Trichopeltis">Trichopeltis</tp:taxon-name-part> <tp:taxon-name-part taxon-name-part-type="species" reg="bellus">bellus</tp:taxon-name-part></tp:taxon-name></italic> sp. n., ♂ holotype. <bold>A–B</bold> right gonopod, lateral and mesal views, respectively. Abbreviations: a = lobe on acropodital process; fp = femoral process; l = apical lobe; lo = lobules; p = acropodital process; sg = seminal groove.</p></caption><graphic xmlns:xlink="http://www.w3.org/1999/xlink" xlink:href="zookeys-710-001-g003.jpg" position="float" orientation="portrait" xlink:type="simple" id="oo_162897.jpg"/></fig></tp:treatment-sec><ref-list><ref id="B8"><mixed-citation xmlns:xlink="http://www.w3.org/1999/xlink" xlink:type="simple">
          <person-group><name name-style="western"><surname>Golovatch</surname><given-names>SI</given-names></name><name name-style="western"><surname>Geoffroy</surname><given-names>JJ</given-names></name><name name-style="western"><surname>Mauriès</surname><given-names>JP</given-names></name><name name-style="western"><surname>VandenSpiegel</surname><given-names>D</given-names></name></person-group> (<year>2010</year>) <article-title>Two new species of the millipede genus <italic><tp:taxon-name><tp:taxon-name-part taxon-name-part-type="genus">Trichopeltis</tp:taxon-name-part></tp:taxon-name></italic> Pocock, 1894 (<tp:taxon-name><tp:taxon-name-part taxon-name-part-type="class">Diplopoda</tp:taxon-name-part></tp:taxon-name>: <tp:taxon-name><tp:taxon-name-part taxon-name-part-type="order">Polydesmida</tp:taxon-name-part></tp:taxon-name>: <tp:taxon-name><tp:taxon-name-part taxon-name-part-type="family">Cryptodesmidae</tp:taxon-name-part></tp:taxon-name>) from Vietnam and China.</article-title> <source><tp:taxon-name><tp:taxon-name-part taxon-name-part-type="phylum">Arthropoda</tp:taxon-name-part></tp:taxon-name> Selecta</source> <volume>19</volume>(<issue>2</issue>): <fpage>63</fpage>–<lpage>72</lpage>.</mixed-citation></ref></ref-list></tp:taxon-treatment>
